# Supplementary material for: The Influence of a Reflective Identity Leadership Intervention on Perceived Identity Leadership, Social Identity, and Psychological Safety in Cricket
Source: Behav Sci (Basel). 2024 Jul 29;14(8):655. doi: 10.3390/bs14080655 (PMC11351738; doi:10.3390/bs14080655)
Supplement: Supplementary file 1 [file behavsci-14-00655-s001.zip]

Archive with 1 entries (1 files):
- behavsci-3070477-supplementary.xlsx
