# Supplementary material for: The Influence of a Reflective Identity Leadership Intervention on Perceived Identity Leadership, Social Identity, and Psychological Safety in Cricket
Source: Behav Sci (Basel). 2024 Jul 29;14(8):655. doi: 10.3390/bs14080655 (PMC11351738; doi:10.3390/bs14080655)
Supplement: Supplementary file 1 [file behavsci-14-00655-s001.zip › behavsci-3070477-supplementary.xlsx]

## Sheet: DATA
	Sex	ID Number	Condition	B ILI 1	B ILI 2	B ILI 3	B ILI 4	B PS 1	B PS 2	B PS 3	B PS 4	B PS 5	B PS 6	B SIQS 1	B SIQS 2	B SIQS 3	B SIQS 4	B SIQS 5	B SIQS 6	B SIQS 7	B SIQS 8	B SIQS 9	P ILI 1	P ILI	P ILI 3	P ILI 4	P PS 1	P PS 2	P PS 3	P PS 4	P PS 5	P PS 6	P SIQS 1	P SIQS 2	P SIQS 3	P SIQS 4	P SIQS 5	P SIQS 6	P SIQS 7	P SIQS 8	P SIQS 9
	M	1	SIL	5	4	4	3	4	3	5	3	6	3	2	2	2	1	3	3	3	3	3	5	5	5	6	3	5	3	5	4	5	4	5	5	3	4	4	5	5	5
	M	2	SIL	2	3	3	3	5	2	5	2	5	2	2	2	2	4	3	4	2	2	2	4	4	5	5	4	5	3	5	3	4	5	3	4	5	5	5	5	5	5
	M	3	SIL	4	4	3	3	3	3	3	4	5	4	4	4	4	3	3	3	4	4	4	5	5	6	7	4	4	4	4	3	4	5	5	5	4	4	4	5	5	5
	M	4	SIL	3	3	2	3	5	2	5	2	5	3	3	3	3	4	3	3	2	3	3	4	4	5	5	4	4	3	5	3	4	5	5	5	4	4	4	5	5	4
	M	5	SIL	3	3	3	4	5	3	5	3	5	2	3	2	3	3	3	3	4	3	3	4	4	6	7	4	4	3	4	4	4	4	4	5	3	3	4	5	5	5
	M	6	SIL	3	4	4	5	4	4	4	4	4	4	4	3	3	3	3	4	4	4	4	4	5	5	7	3	4	3	5	4	4	5	5	5	3	4	4	5	5	6
	M	7	SIL	5	3	3	4	5	2	5	2	5	2	2	3	3	2	3	4	4	3	3	5	5	5	6	4	5	4	4	3	5	4	4	5	5	5	5	6	6	6
	M	8	SIL	3	4	4	4	5	2	5	3	6	3	3	3	3	2	4	4	4	3	4	4	5	5	5	3	5	4	4	3	5	5	4	5	4	4	5	5	5	5
	M	9	SIL	4	3	3	4	6	2	5	3	6	3	4	3	4	3	4	5	4	5	4	4	5	5	5	3	5	4	5	3	5	5	5	5	4	4	5	5	5	5
	M	10	SIL	3	3	3	4	5	2	5	3	6	3	3	4	3	4	2	2	3	3	3
	M	11	SIL	4	4	5	4	4	4	4	5	3	5	3	3	4	4	4	4	3	3	4
	M	12	SIL	2	2	3	3	6	2	5	3	6	3	2	2	2	3	4	3	2	2	2	4	4	5	5	3	4	3	4	3	4	4	4	4	3	3	3	5	5	5
	M	13	SIL	4	4	3	4	4	2	5	3	5	4	3	4	3	3	3	4	4	3	3
	M	14	SIL	3	3	4	5	5	2	5	2	5	3	3	3	3	4	4	4	4	3	3	4	5	5	5	4	4	3	5	3	6	5	5	5	5	6	6	6	6	7
	M	15	SIL	4	4	3	4	5	3	4	4	5	3	4	4	3	4	3	3	3	3	3	4	4	4	4	4	4	3	4	4	4	4	4	4	4	4	4	5	5	5
	M	16	SIL	3	3	3	5	6	2	5	3	6	3	4	4	3	5	4	3	3	2	2	4	5	5	6	3	5	3	5	3	5	5	5	5	5	5	5	6	6	6
	M	17	SIL	3	3	3	3	5	3	5	3	5	3	3	3	3	3	2	4	3	3	3	4	4	5	5	3	4	4	4	4	3	4	4	3	5	4	5	4	4	4
	M	18	Control	3	4	5	5	2	2	2	2	3	5	5	5	6	4	5	6	6	7	7	4	5	5	6	3	4	4	4	3	5	5	5	5	4	5	4	5	6	6
	M	19	Control	4	4	4	5	4	4	4	5	4	5	4	5	5	5	5	4	5	5	6	4	5	5	5	3	4	3	5	3	5	5	5	5	5	5	5	6	6	6
	M	20	Control	4	5	5	6	3	4	4	4	4	4	4	4	4	4	4	4	4	4	5	4	4	4	4	4	3	4	3	4	4	3	4	3	5	5	5	3	3	3
	M	21	Control	4	5	5	6	4	4	3	5	3	6	5	5	5	5	6	6	7	7	7	5	5	5	5	3	5	3	5	3	5	5	5	6	5	5	5	5	6	6
	M	22	Control	4	5	5	5	3	5	3	5	3	5	4	4	4	5	5	5	5	5	5	5	5	5	5	3	5	3	6	3	4	4	5	5	4	4	4	5	5	5
	M	23	Control	3	3	3	3	5	3	5	3	5	3	3	3	3	3	3	3	3	3	3	3	3	3	3	4	4	4	3	5	3	4	4	4	4	4	5	3	3	3
	M	24	Control	4	4	4	5	4	4	4	4	5	4	4	4	4	4	4	4	4	4	4
	M	25	Control	5	5	5	6	3	4	3	5	3	5	5	4	5	5	4	4	4	5	5
	M	26	Control	5	5	5	5	2	6	2	6	2	6	6	6	6	6	5	5	6	6	7	4	5	5	5	3	5	3	5	3	5	5	5	5	5	5	6	6	6	6
	M	27	Control	3	4	4	5	5	3	5	3	5	3	3	3	3	4	3	4	4	4	4	4	5	5	5	4	4	3	3	5	4	4	4	5	5	4	4	5	5	5
	M	28	Control	3	4	4	4	5	3	5	3	5	3	3	4	3	3	3	4	4	4	4
	M	29	Control	5	5	5	6	3	5	3	5	3	5	5	5	5	6	6	5	6	5	6	5	5	5	5	2	5	3	5	2	5	5	5	6	5	5	5	5	6	7
	M	30	Control	4	4	5	5	4	5	3	4	3	5	5	5	4	4	4	4	5	5	4	4	5	5	5	3	5	3	5	3	5	4	5	4	3	3	4	4	5	5
	M	31	Control	5	5	6	6	3	5	3	5	3	5	5	5	5	6	5	5	6	5	6	5	5	5	5	3	5	3	5	3	6	5	6	6	5	5	6	6	6	6
	M	32	Control	3	4	5	5	3	4	3	4	3	5	4	5	4	4	5	5	6	6	6	4	5	5	5	3	5	3	5	3	4	5	5	5	4	4	5	5	5	6
	M	33	Control	4	5	5	4	5	4	3	4	4	5	4	4	4	3	4	4	4	4	4	4	4	4	4	4	4	3	3	4	4	3	4	4	3	3	3	4	4	4
	M	34	Control	5	5	6	6	3	5	4	5	3	5	5	5	5	4	5	5	6	5	5	5	5	5	6	3	4	4	4	3	4	5	5	4	4	4	5	5	4	5
	M	35	Control	5	6	6	6	2	5	3	5	5	5	5	5	6	6	5	6	5	5	5	4	4	5	5	3	5	3	5	4	4	4	4	4	5	5	5	5	5	5
	M	36	Control	4	5	5	5	3	4	3	4	5	5	4	5	4	5	5	6	5	5	4	5	5	5	5	3	5	3	4	3	5	4	5	5	4	5	5	5	6	6
	M	37	Control	4	5	5	5	3	5	2	5	2	5	5	5	5	5	5	5	5	5	6
	M	38	Control	6	6	6	6	2	6	2	5	2	6	5	5	5	6	6	6	6	6	6	5	5	6	6	3	5	3	5	3	5	4	4	5	5	5	5	5	5	6
	M	39	Control	4	4	5	5	3	5	4	4	4	4	4	4	5	4	4	5	5	5	5	4	5	5	5	3	5	3	5	4	5	4	4	4	5	5	5	5	4	5
	M	40	Control	5	5	4	4	3	5	3	5	3	5	4	5	5	4	4	5	4	4	5
	M	41	Control	5	5	5	5	2	5	2	5	3	5	4	5	4	6	4	5	5	5	6
	M	42	Control	5	5	5	6	2	5	2	5	3	6	5	5	5	5	5	5	5	5	6	5	5	5	5	3	5	3	5	3	5	5	4	4	5	4	5	5	5	5
	M	43	Control	5	5	5	5	2	5	2	6	2	6	5	5	5	5	6	6	5	6	6	5	5	5	5	3	5	3	5	3	5	5	5	5	5	5	5	5	6	6
	M	44	Control	4	4	5	5	3	5	3	4	3	4	4	4	4	4	4	5	5	4	6	4	4	4	5	3	5	3	4	4	5	4	4	4	5	5	5	5	5	5
	M	45	SIL	3	3	3	3	5	3	5	2	5	2	3	3	3	2	3	3	3	3	3
	M	46	SIL	4	4	3	3	5	3	4	3	5	4	5	5	4	4	4	4	4	4	5
	M	47	SIL	4	4	5	5	4	4	3	5	4	4	5	5	5	5	5	5	5	4	5
	M	48	SIL	4	4	3	3	6	2	6	2	6	2	3	3	3	3	3	3	3	3	3	4	5	5	5	4	4	4	5	4	5	4	4	5	4	4	5	5	5	5
	M	49	SIL	4	5	4	5	3	4	4	5	3	4	5	5	4	4	5	5	4	5	5	4	5	5	6	3	5	3	5	2	6	6	6	6	4	4	4	6	6	7
	M	50	SIL	4	4	5	5	3	5	4	5	3	4	5	5	5	5	4	4	5	5	5
	M	51	SIL	5	5	5	5	2	5	3	5	4	4	5	4	4	5	4	4	5	5	5
	M	52	SIL	4	4	3	3	6	3	5	2	5	3	3	3	3	3	3	3	3	3	3	4	4	5	6	4	4	3	5	4	5	4	3	5	4	4	5	5	5	5
	M	53	SIL	6	6	6	6	2	6	2	6	2	6	5	6	6	6	3	4	6	6	6	6	7	7	7	1	6	2	6	1	7	7	6	6	4	4	6	6	6	7
	M	54	SIL	4	4	5	5	3	5	3	5	3	5	5	5	4	4	5	6	6	6	6	5	5	6	6	2	5	2	6	1	6	6	6	6	4	5	5	6	6	7
	M	55	SIL	5	5	5	5	3	5	3	5	2	6	6	6	5	6	5	6	6	6	6	6	6	7	7	2	5	2	6	1	7	7	7	7	5	5	6	7	7	7
	M	56	SIL	4	4	3	3	6	3	5	3	6	3	3	4	3	3	3	4	4	4	3	5	6	6	7	4	5	1	6	1	7	7	6	7	6	6	7	7	7	7
	F	57	SIL	5	5	4	6	3	5	2	5	3	5	5	3	4	4	5	6	5	5	6	6	6	5	7	2	6	2	6	2	6	6	5	6	4	3	6	6	6	6
	F	58	SIL	5	6	5	5	4	5	1	4	3	7	3	3	3	2	3	6	7	5	6
	F	59	SIL	5	6	5	7	3	5	1	5	2	5	5	4	5	4	5	5	6	7	7	6	6	7	7	2	6	1	6	1	7	6	6	6	4	4	5	6	6	7
	F	60	SIL	4	4	4	5	4	4	3	5	2	6	5	4	5	5	2	3	6	6	7	5	5	6	6	3	5	3	5	2	6	5	4	5	4	5	5	6	6	6
	F	61	SIL	5	5	5	5	2	4	1	5	2	6	6	7	7	5	5	4	7	6	6	6	6	7	7	2	5	2	5	2	6	6	6	6	3	3	6	6	7	7
	F	62	SIL	5	5	5	6	2	5	1	4	1	6	4	5	5	4	4	4	7	7	7	6	6	7	7	2	6	1	6	2	7	6	6	6	4	6	6	6	6	7
	F	63	SIL	5	5	5	6	2	6	3	5	4	4	6	5	5	3	3	6	6	6	6
	F	64	SIL	4	5	5	6	1	6	2	5	2	5	7	7	6	5	6	4	6	7	5	5	6	6	6	1	7	1	5	2	6	5	6	6	4	3	4	6	6	7
	F	65	SIL	4	3	4	4	5	2	5	2	5	2	3	3	3	3	3	5	3	3	3	5	5	4	5	2	4	2	5	2	4	7	7	6	2	1	4	6	6	5
	F	66	SIL	5	5	4	6	3	5	3	5	3	5	4	4	4	5	4	5	5	5	5	5	5	6	7	2	6	2	6	2	7	6	6	6	2	2	4	6	6	7
	F	67	SIL	7	7	7	7	1	6	1	7	1	6	7	7	7	7	5	5	7	7	7	7	7	7	7	1	6	2	7	2	7	7	7	7	3	3	6	7	7	7
	F	68	SIL	5	5	5	5	3	5	3	5	3	5	5	5	5	3	5	5	5	5	5
	F	69	SIL	5	4	5	5	3	6	1	4	2	5	4	4	4	3	3	5	5	5	5	5	5	6	6	3	6	3	6	3	6	5	5	6	3	3	4	6	6	6
	F	70	SIL	3	3	2	3	5	2	5	3	5	3	3	3	3	3	2	6	3	3	3	4	5	5	6	4	5	3	4	3	4	4	4	5	3	3	4	5	5	6
	F	71	Control	4	4	5	5	2	6	1	6	6	5	5	6	5	4	3	5	6	5	5	4	5	6	6	2	6	2	6	3	6	6	6	6	3	3	6	6	6	7
	F	72	Control	5	5	5	6	3	5	3	5	3	5	5	5	6	5	5	6	7	7	7	4	4	3	3	5	3	5	3	5	3	5	5	3	5	4	5	3	3	3
	F	73	Control	5	6	7	4	1	6	2	6	2	6	6	5	5	5	4	5	6	6	6	5	6	6	5	1	6	1	6	1	6	6	5	6	3	3	4	6	6	6
	F	74	Control	7	7	7	7	1	6	1	7	1	6	7	7	7	7	5	5	7	7	7	6	7	6	7	2	5	1	6	2	7	6	7	6	4	4	6	6	6	7
	F	75	Control	3	3	4	4	5	4	3	3	5	3	4	4	3	5	3	4	4	4	3	4	4	4	4	4	3	4	3	5	4	4	3	5	4	4	5	4	3	3
	F	76	Control	5	5	5	5	3	4	3	3	4	4	5	5	5	3	3	4	5	5	5	5	6	5	6	3	5	3	5	3	5	5	5	5	4	4	4	5	5	6
	F	77	Control	5	5	5	6	3	5	3	5	3	6	6	6	6	5	5	6	6	6	7	6	6	5	6	2	6	2	6	3	6	5	5	6	3	3	6	6	7	7
	F	78	Control	6	6	6	7	1	6	1	5	3	6	6	6	7	5	5	5	6	7	7	6	6	6	6	2	6	2	6	2	6	6	6	6	3	3	5	6	6	7
	F	79	Control	5	5	5	5	3	5	2	5	3	5	5	5	5	5	5	5	5	5	5	5	5	6	6	2	5	3	5	2	5	5	5	6	6	5	6	6	6	6
	F	80	Control	4	4	4	4	4	4	3	3	5	3	4	4	3	3	4	4	4	4	3
	F	81	Control	5	5	5	7	2	5	3	5	3	5	5	5	5	4	4	5	5	5	6
	F	82	Control	5	5	5	6	3	5	2	6	3	5	5	5	5	4	4	4	5	5	6	6	6	5	6	3	5	3	5	3	5	6	6	6	5	5	5	5	6	6
	F	83	Control	4	4	5	5	2	6	2	6	3	4	5	5	5	4	4	5	6	6	6	5	5	6	7	3	6	2	6	3	4	6	5	6	4	4	6	6	6	7
	F	84	Control	5	5	5	5	4	4	2	4	3	5	5	5	5	4	5	5	6	6	6	5	6	5	6	3	5	3	5	2	5	5	5	6	4	4	5	6	6	7
	F	85	Control	3	3	3	3	5	3	4	3	5	3	3	3	3	5	5	6	4	3	3	4	5	4	5	4	4	3	4	3	5	4	3	5	5	5	5	5	5	5
